# Supplementary material for: Byssus of Green-Lipped Mussel Perna viridis as a Biomonitoring Biopolymer for Zinc Pollution in Coastal Waters
Source: Biology (Basel). 2023 Mar 30;12(4):523. doi: 10.3390/biology12040523 (PMC10136061; doi:10.3390/biology12040523)
Supplement: Supplementary file 1 [file biology-12-00523-s001.zip]

Archive with 1 entries (1 files):
- biology-2267853-supplementary.pdf
